# Supplementary material for: Characterization of Two Aldehyde Oxidases from the Greater Wax Moth, Galleria mellonella Linnaeus. (Lepidoptera: Pyralidae) with Potential Role as Odorant-Degrading Enzymes
Source: Insects. 2022 Dec 12;13(12):1143. doi: 10.3390/insects13121143 (PMC9782417; doi:10.3390/insects13121143)
Supplement: Supplementary file 1 [file insects-13-01143-s001.zip]

Archive with 2 entries (2 files):
- References Table S1.pdf
- Table S1.xlsx
