# Supplementary material for: Characterization of Two Aldehyde Oxidases from the Greater Wax Moth, Galleria mellonella Linnaeus. (Lepidoptera: Pyralidae) with Potential Role as Odorant-Degrading Enzymes
Source: Insects. 2022 Dec 12;13(12):1143. doi: 10.3390/insects13121143 (PMC9782417; doi:10.3390/insects13121143)
Supplement: Supplementary file 1 [file insects-13-01143-s001.zip › Table S1.xlsx]

## Sheet: Profile volatiles
Compound	Compound classification	Source	Source Reference	Retention Time (RT)	Kexp	Kref	Identification Reference
α-pinene	Terpene	Honey	[83]	10.63	935	922	Standard*
camphene	Terpene	Propolis	[84]	11.1	951	953	[85]
β-pinene	Terpene	Propolis, Honeybees	[84,86]	11.85	974	962	Standard*
α-terpinene	Terpene	Honey	[87]	13.22	1018	1018	[88]
limonene	Terpene	Propolis, Wax	[84,89]	13.42	1025	1024	Standard*; [88]
γ-terpinene	Terpene	Honey	[87]	14.54	1062	1062	[88]
linalool	Terpene	Honey	[90]	15.46	1090	1088	Standard*
3-terpineol	Terpene	Propolis	[84]	16.61	1130	1130	[91]
limonene-1,2-diol	Terpene	Honey	[92]	22	1321	1321	[93]
isolongifolene	Terpene	-	-	23.71	1387	1387	[88]
(E)-thujopsene	Terpene	-	-	24.71	1426	1426	[94]
α-caryophyllene	Terpene	Propolis	[84]	25.38	1454	1454	[88]
β-ionone	Terpene	-	-	26.16	1485	1485	Standard*; [88]
(+)-β-selinene	Terpene	-	-	26.34	1492	1492	[95]
α-muurolene	Terpene	Propolis	[84]	26.53	1499	1499	[91]
β-bisabolene	Terpene	Propolis	[84]	26.76	1509	1509	[88]
α-cadinol	Terpene	Propolis	[84]	30	1652	1652	[96]
(Z,Z)-farnesol	Terpene	Honeybees	[97]	30.84	1689	1689	[98]
murgantiol	Terpene	-	-	31.98	1743	1743	[99]
sclarene	Terpene	-	-	36.57	1967	1967	[88]
hexyl acetate	Ester	Honeybees	[86]	13.06	1012	1014	[100]
ethyl phenylacetate	Ester	Honey	[90]	19.87	1244	1244	[100]
n-octyl acetate	Ester	Honeybees venom	[101]	20	1249	1248	[102]
linalyl butyrate	Ester	-	-	24.6	1422	1422	[88]
isobornyl butyrate	Ester	-	-	25.91	1475	1475	[103]
octyl tiglate	Ester	-	-	27.14	1526	1526	[104]
methyl cycloundecanecarboxylate	Ester	-	-	27.37	1536	1536	[105]
isobutyl decanoate	Ester	Pollen	[106]	27.58	1545	1545	[107]
ethyl tetradecanoate	Ester	Honey	[90]	31.79	1734	1734	[108]
3-hexenyl-(Z)-cinnamate	Ester	-	-	35.21	1897	1897	[109]
10-undecenyl angelate	Ester	-	-	32.57	1771	1771	[104]
ethyl-(Z)-7-hexadecenoate	Ester	-	-	36.79	1978	1978	[110]
(Z)-4-hexadecenyl acetate	Ester	-	-	36.96	1987	1987	[111]
incensole acetate	Ester	-	-	40.44	2189	2149	[93]
methyl-(Z)-communate	Ester	-	-	41.09	2228	2228	[88]
2-ethylhexyl-(E)-4-methoxycinnamate	Ester	-	-	42.94	2339	2339	[112]
integerrimine	Ester	-	-	43.97	2402	2402	[113]
2-nonanol	Alcohol	Honeybees venom	[101]	15.65	1096	1098	[88]
cinnamyl alcohol	Alcohol	Pollen	[106]	21.87	1316	1312	[85]
undecanol	Alcohol	Honeybees	[114]	24.22	1406	1402	Standard*
2,3-dimethoxybenzyl alcohol	Alcohol	-	-	25.25	1449	1449	[115]
guaia-3,10(14)-dien-11-ol	Alcohol	-	-	30.64	1680	1680	[116]
2,6-di-tert-butyl-4-ethylphenol	Alcohol	-	-	32.33	1760	1760	[117]
(Z)-11-eicosen-1-ol	Alcohol	Honeybees,	[97,101]	41.48	2251	2250	[110]
		Honeybees venom
1-eicosanol	Alcohol	Honeybees	[118]	41.92	2277	2274	Standard*
2-acetylpyridine	Ketone	-	-	13.73	1035	1035	[119]
artemisia ketone	Ketone	-	-	14.65	1065	1063	[96]
1,3-indandione	Ketone	-	-	22.96	1358	1358	[120]
1,6-dioxaspirodecane	Ether	-	-	14.17	1050	1050	[121]
2-methyl-coumaran	Ether	-	-	21.63	1306	1306	[122]
decane	Alkane	Honeybees, Wax	[89,123]	12.75	1001	1001	Standard*; [88]
(E)-decahydronaphthalene	Alkane	-	-	14.38	1057	1057	[88]
1,1-bi(cyclopentyl)	Alkane	-	-	15.15	1081	1081	[124]
dodecane	Alkane	Pollen, Wax	[89,106]	18.69	1200	1199	Standard*; [88]
tridecane	Alkane	Pollen, Wax	[89,106]	21.45	1299	1299	Standard*; [88]
tetradecane	Alkane	Honey, Wax	[89,90]	24.06	1399	1399	Standard*; [88]
hexadecane	Alkane	Honey, Honeybees, Wax	[89,90,97]	28.85	1599	1600	Standard*; [88]
heptadecane	Alkane	Honeybees, Wax	[89,97]	31.07	1699	1700	Standard*; [88]
2-methyl-1-octadecene	Alkene	-	-	35.07	1890	1890	[125]
5-methyldocosane	Alkane	-	-	41.49	2252	2252	[125]
pentacosane	Alkane	Honeybees, Pollen	[97,106]	45.43	2489	2485	Standard*
heptacosane	Alkane	Honeybees	[97]	47.6	2598	2597	Standard*
5-methylfurfural	Furan	Honey, Pollen	[87,90]	10.91	945	945	[126]
(Z)-linalool oxide	Furan	Honey, Pollen	[87,90]	14.73	1068	1070	[85]
tetradecanoic acid	Carboxylic acid	Honey	[127]	32.77	1781	1780	[128]
p-chlorophenol	Phenol	-	-	27.8	1555	1555	[129]
RT= Retention time obtained from the mass spectrums; Kexp= Kovats determined by using the n-alkane series (C9-C21 and C21-C40); Kref= Kovats based on the injection of Standards (*) and search in literature by the comparison with GC-MS spectrometry library. (-) = Non reference on source of the tentative compounds.

## Sheet: Primers and PCR setup
PCR	Name	Sense	Sequence		Semiquantitaive RT-PCR setup	25 µL reaction
Semiquantitative RT-PCR	AOX2	Forward	CCGCGCCGGATAAAGATAAA		Master Mix (Takara)	13 µL
	AOX2	Reverse	CCAGCCGCAATCGCTATAA		Primer forward (10 µM)	0.5 µL
Semiquantitative RT-PCR	AOX3	Forward	CGTGGCGAACAAAGTGAAAG		Primer reverse (10 µM)	0.5 µL
	AOX3	Reverse	TCCACGCCCACTTCATAATC		cDNA (100 ng/µL)	1 µL
qRT-PCR	AOX2	Forward	GCCGGTATAACTCTCACAGAA		H2O (Molecular biology)	10 µL
	AOX2	Reverse	AGAAACAAGTCCGAGGGAAAG
qRT-PCR	AOX3	Forward	GGTCAAGGCGTGTATCCAATTA		qRT-PCR setup	10 µL reaction
	AOX3	Reverse	TGAGAGTTATACCGGCTCCTATC		Brilliant II SYBR Green qPCR Master mix	5 µL
					Primer forward (10 µM)	0.5 µL
					Primer reverse (10 µM)	0.5 µL
					cDNA (10 ng/µL)	1 µL
					H2O (Molecular biology)	3 µL

## Sheet: Transcriptome annotation
Species	Unigene code	Aminoacid sequence	Sequence length aa	Sequence lenght nt	ORF	BLASTp best hit	Max Score	Total Score	Query Cover	E-value	Identity	Accession	2Fe-2S	FAD-binding	MoCo
Galleria mellonella	DN3568	MTCIEFTVNGKKCSVDVRTPRDMTLNAYLRYVLALPGTKAMCHEGGCGTC SVSVRARRETTGNTETFSVNSCLVLVFSCHGWDITTIEGVGNRHDGYSDI QNRFKAFNATQCGYCTPGWIMNLYSLQDKHLTTAELEKSFGSNTCRCTGY RPILDVIKSYAVDASPELCQRVKDIEDLKICDKNFRNCQRKCSTYSVGSD WSLLENSLPRTEKTIVLDFGKKKMYKVFDEEDIFDIFNKYGVESYQLVDG NTAKGIYETYEYPRVLIDISNVKSLKGYQFDQNLIIGANTSLEECRQIFN DVAHSNDDFSYLSEFAKHFESIAHIPVRNIGSLAGNLMLKHSMPSFPSDV FLLLSAVGAVVTVKNSNGQRTNLYMTHFLKYNMQGVLMLSIS…	1271	3816	Complete	aldehyde oxidase 2 [Galleria mellonella]	2604	2604	1	0.0	99.13%	QPF77599.1	yes	yes	yes
Galleria mellonella	DN34847	MCREGGCGACIVAVSQTHPDTKETHVFSVNSCLVHILSCHNWDITTIEGI GNKKNGYHAIQTRLAAFNGTQCGYCTPGWIMNMYSIDKRSNEKLSMRQIE DSFGSNMCRCTGYRSILDAFKSFASDLEPELKNKVQDLEDLHKLGCRNTC ERRCSALDEEWCIINKKSDTLLAVGGDGSRWYKAFTIKDVFKILSKEGVD SYRFVAGNTGQGVYPITTEPRVLIDISSIAAIKGTWTDGNLVIGAGMTLT EVMNEFQKWANENEDFAYLNEFYKHLSLVAHIPVRNIGTIAGNLSLKNKH NNFPSDLFLIFATVEAAITIVNDKLDKQCIDFQEFLKTDLTNKLITEVKL PPLPTTCLIKTYKIMARAQNVHAIVNAGFLFKLDTSNKIVST…	1224	3675	Complete	aldehyde oxidase 3 [Galleria mellonella]	2471	2471	1	0.0	99.18%	QPF77600.1	yes	yes	yes

## Sheet: Enzime activity
[ ] mg/mL	Abs
0	0
0.025	0.019
0.05	0.051
0.1	0.115
0.2	0.24
0.4	0.423
Abs Ant	[ ]	FD	[ ]
0.264	0.242803	10	2.42803
	Benzaldehyde	Hexanal	Trans-2-hexenal	Octanal	Nonanal	Decanal	Undecanal	Undecane		Antennae	20uL	Enzyme
Antennae	0.061	0.091	0.084	0.069	0.108	0.15	0.234	0.112			30uL	Buffer
	0.054	0.092	0.09	0.063	0.124	0.134	0.256	0.132			50uL	MTT
	0.064	0.0915	0.087	0.076	0.086	0.138	0.251	0.132			50uL	PMS
	0.0596667	0.0915	0.087	0.0693333	0.106	0.140667	0.247	0.125333			500uL	Substrate
	100	153.352	145.81	116.201	177.654	235.754	413.966	210.056
